# Supplementary material for: Using next generation sequencing of alpine plants to improve fecal metabarcoding diet analysis for Dall’s sheep
Source: BMC Res Notes. 2021 May 7;14:173. doi: 10.1186/s13104-021-05590-z (PMC8103577; doi:10.1186/s13104-021-05590-z)
Supplement: Supplementary file 1 — Additional file 1. Table of information about the plant specimens used for rbcl sequencing. [file 13104_2021_5590_MOESM1_ESM.xlsx]

## Sheet: Table 1
GENBANK ACCESSION NUMBER	SAMPLE NAME	NPS taxon	SYNONYM	VOUCHER TAXON NOMENCLATURE	VOUCHER INSTUTION	VOUCHER ACCESSION	COLLECTION LOCALE IN ALASKA	COLLECTION SITE	COLLECTION YEAR	COLLECTION DATE	Collector	Habitat	LATITUDE	LONGITUDE	DATUM	ELEVATION (m)	COMMENTS
MW526257	ANDR 5876	Anemone lithophila	Anemone drummondii S. Watson var. lithophyla (Rydb.) C.L.Hitchc.	Anemone drummondii	UAAH	UAAH 5876	Talkeetna	Sheep Mountain	2014	2014-06-20	Matthew Carlson	Side slope, edge of cliff, and fine talus, 80% bare ground, 30-40° slope, in stunted balsam-juniper- dryas scrub.	61.81746° N	147.52599° W	WGS 84	24
MW538514	CAPY V156792	Carex pyrenaica	Carex pyrenaica Wahlenb. ssp. micropoda (C.A. Mey.) Hultén	Carex micropoda	UAAH	V156792	Bering Glacier	Malaspina Coastal Plain, Nichawak Mtn., W. of Vitis Lake.	2005	2005-08-06	Marilyn Barker	In wet organic mucky soil beneath 2 m tall thicket of Tsuga mertensiana and Rubus spectabilis, in sheltered area on ridge crest.	60° 14.154' N	143° 58.179' W	not listed	482	accession information: UAAH 011548
MW538513	ELHI 7947	Elymus borealis	Elymus hirsutus J. Presl	Elymus hirsutus	UAAH	UAAH 7947	Haines	Porcupine Road, 2.8km east of	2015	2015-06-29	Justin Fulkerson	Disturbed roadside edge in open mixed conifer forest.	59.42275° N	136.25304° W	WGS 84	180
MW537582	ELVI 9698	Elymus latiglumis	Elymus violaceius (Hornem.) Böcher ex J. Feilberg	Elymus violaceius	UAAH	UAAH 9698	Dietrich River	Dalton Highway, milepost 218.3	2016	2016-08-14	Justin Fulkerson	Dry forb herbaceous and open tall scrub willow floodplain forest and shrub; Flooded	67.79729° N	149.82069° W	NAD 83	536.75
MW538515	GEPR 116UL	Gentiana propinqua	Gentianella propinqua (Richardson) J.M. Gillett	Gentiana propinqua	USGS ASC	Hawkins 116	Colville R. Delta	Arctic Coastal Plain	1981	06/29/81 - 08/02/81	Lori Hawkins	Dry river bank	70 22' N	150 50'	not shown	not provided	to be accessioned at Herb: UAF (ALA)
MW548523	JUME 7857	Juncus duranii	Juncus mertensianus Bong. Var. duranii (Ewan) F.J. Herm.	Juncus mertensianus	UAAH	UAAH 7857	Lake Clark	Slope Mountain. Down slope in saddle	2007	2007-08-08	Matthew Carlson	Eroding midslope with 20% vegetation cover.	60.08144° N	152.63404° W	NAD 83	911.65
MW548524	LUAR 59UL	Luzula arctica	Luzula arctica Blytt	Luzula arctica	USGS ASC	Hawkins 59	Colville R. Delta	Arctic Coastal Plain	1981	06/29/81 - 08/2/81	Lori Hawkins	Sedge-willow meadow	70 22' N	150 50' W	no information	not provided	to be accessioned at Herb: UAF (ALA)
MW548526	OXSC 9752	Oxytropis scammaniana	Oxytropis scammaniana Hultén	Oxytropis scammaniana	UAAH	UAAH 9752	White Mountains	White Mountains, Twelve Mile	2016	2016-07-12	Justin Fulkerson	Steep rocky slope of open disturbed gravel pad	65.389267° N	145.97415° W	NAD 83	949
MW548527	PAOG 1919	Packera ogotorukensis	Packera ogotorukensis (Packer) Á. Löve & D. Löve	Packera ogotorukensis	UAAH	UAAH 1919	Chicken	BLM Lost Dredge Trail, Chicken	2011	2011-07-13	Mike Duffy	no information	64.0614° N	141.9257° W	NAD 83	595
MW548528	PEGO 8017	Penstemon gormanii	Penstemon gormanii Greene	Penstemon gormanii	UAAH	UAAH 8017	Chicken	Yukon-Tanana Uplands	2015	2015-08-13	Justin Fulkerson	Eroding Steppe Bluff, south aspect, 60% slope, well draining sandy soil, 20% vegetated.	64.0599° N	141.9386° W	NAD 83	not listed
MW548525	OXGL 6599	Ranunculus kamchaticus	Oxygraphis glacialis (Fisch.) Bunge	Oxygraphis glacialis	UAAH	UAAH 6599	Teller	information withheld due to rarity	2013	2013-07-31	Mike Duffy	Sparsely vegetated gravel pad amid ruins of mine buildings	withheld	withheld	witheld	73	location information withheld from public records to restrict access to collecting site due to rarity
MW548529	SACA 21UL	Saxifraga caespitosa	Saxifraga caespitosa L.	Saxifraga caespitosa	USGS ASC	Hawkins21	Colville R. Delta	Dry lake bank	1994	6/29/81 - 8/2/81	Lori Hawkins	Arctic Ocean coastal Tundra	70 22' N	150 50' W	no information	not provided	to be accessioned at Herb: UAF (ALA)
MW548530	SIIN 10829	Silene tayloriae	Silene involucrata (Cham. & Schltdl.) Bocquet	Silene involucrata	UAAH	UAAH 10829	Seward Pen.	Kougarok landing Strip (Quartz Creek Airstrip)	2017	2017-08-20	Justin Fulkerson	Dry herbaceous graminoid on margin of airstrip	65.40501° N	164.6545° W	NAD 83	97
MW548531	SMPO 6601	Smelowskia integrifolia	Smelowskia porsildii (W.H. Drury & Rollins) Jurtzev	Smelowskia porsildii	UAAH	UAAH 6601	Seward Pen.	Lost River Mine area along Lost River approximately 45 km northwest of Teller, Alaska.	2013	2017-07-31	Justin Fulkerson	Sparsely vegetated gravel pad amid ruins of mine buildings near airstrip,	65.4628° N	167.17265° W	not listed	73
MW548532	STAL 7815	Stellaria alaskana	Stellaria alaskana Hultén	Stellaria alaskana	UAAH	UAAH 7815	Atigun Pass	Atigun Pass. Cirque at east of pass	2007	2007-07-09	Matthew Carlson	20% vegetation cover on talus.	68.132982° N	149.395537° W	NAD 83	not listed
MW548533	TAAL 10312	Taraxacum lyratum	Taraxacum alaskanum Rydb. and T. scopularum (A. Gray) Rydb.	Taraxacum alaskanum	UAAH	UAAH 10312	Innoko NWR	Innoko National Wildlife Refug	2006	2006-08-09	Helen Cortés-Burns	no information	64.49718° N	157.37479° W	NAD 83	30	see FNA treatment http://www. efloras.org/florataxon.aspx? flora_id=1&taxon_id=250067709
